# Supplementary material for: N-Acryloylphenyl­alanine
Source: Acta Crystallogr Sect E Struct Rep Online. 2008 Jul 12;64(Pt 8):o1483. doi: 10.1107/S1600536808020849 (PMC2962113; doi:10.1107/S1600536808020849)
Supplement: Supplementary file 1 [file e-64-o1483-sup1.cif]

##############################################################################
###                                                                        ###
###        Electronic paper (Acta Crystallographica Section E)             ###
###                                                                        ###
##############################################################################
#                                                                            #
# This CIF contains the data in a paper accepted for publication in Acta     #
# Crystallographica Section E. It conforms to the requirements of Notes      #
# for Authors for Section E, and has been peer reviewed under the auspices   #
# of the IUCr Commission on Journals.                                        #
#                                                                            #
# Full details of the Crystallographic Information File format               #
# are given in the paper "The Crystallographic Information File (CIF):       #
# a New Standard Archive File for Crystallography" by S. R. Hall, F. H.      #
# Allen and I. D. Brown [Acta Cryst. (1991), A47, 655-685].                  #
#                                                                            #
# The current version of the core CIF dictionary is obtainable from          #
# ftp://ftp.iucr.org/pub/cif_core.dic. The current version number is 2.4.    #
#                                                                            #
# Software is freely available for graphical display of the structure(s) in  #
# this CIF.  For information consult the CIF home page http://www.iucr.org/  #
# cif/home.html                                                              #
#                                                                            #
# This file may be used for bona fide research purposes within the           #
# scientific community so long as proper attribution is given to the journal # 
# article from which it was obtained.                                        #
#                                                                            #
##############################################################################
                                             
data_global
_audit_creation_method     'from SHELXL97 CIF and IUCr SHELXL97-template'
_journal_date_recd_electronic     2008-07-03
_journal_date_accepted     2008-07-06
_journal_name_full     'Acta Crystallographica, Section E'
_journal_year     2008
_journal_volume     64
_journal_issue      8
_journal_page_first     o1483
_journal_page_last     o1483
_journal_paper_category     QO
_journal_coeditor_code     HK2488
_publ_contact_author_name     'Wang Jin-Tang '
_publ_contact_author_address
;
Department of Applied Chemistry
College of Science
Nanjing University of Technology
Nanjing 210009
P.R. China
;
_publ_contact_author_email     wjt@njut.edu.cn
_publ_contact_author_fax     ?
_publ_contact_author_phone     ?
_publ_section_title
;
<i>N</i>-Acryloylphenylalanine
;
loop_
    _publ_author_name
    _publ_author_address
    'Wu, Cong-Ren'
;
Department of Applied Chemistry,
College of Science,
Nanjing University of Technology,
Nanjing 210009
People's Republic of China
;
    'Gao, Xiao-Feng'
;
Department of Applied Chemistry,
College of Science,
Nanjing University of Technology,
Nanjing 210009
People's Republic of China
;
    "Wang, Hai-Bo"
;
Department of Applied Chemistry,
College of Science,
Nanjing University of Technology,
Nanjing 210009
People's Republic of China
;
    "Jin, Dong"
;
College of Chemistry and Chemical Engineering,
Nanjing University of Technology,
Nanjing 210009
People's Republic of China
;
    'Wang, Jin-Tang'
;
Department of Applied Chemistry,
College of Science,
Nanjing University of Technology,
Nanjing 210009
People's Republic of China
;
data_I
_audit_creation_method     SHELXL-97
_chemical_name_systematic
;
<i>N</i>-Acryloylphenylalanine
;
_chemical_name_common     N-acryloylphenylalanie
_chemical_formula_moiety     'C12 H13 N O3'
_chemical_formula_sum     'C12 H13 N O3'
_chemical_formula_iupac     'C12 H13 N O3'
_chemical_formula_weight     219.23
_chemical_melting_point     402
_symmetry_cell_setting     monoclinic
_symmetry_space_group_name_H-M     'P 21'
_symmetry_space_group_name_Hall     'P 2yb'
loop_
    _symmetry_equiv_pos_as_xyz
    'x, y, z'
    '-x, y+1/2, -z'
_cell_length_a     6.0050(12)
_cell_length_b     7.5820(15)
_cell_length_c     12.512(3)
_cell_angle_alpha     90.00
_cell_angle_beta     98.58(3)
_cell_angle_gamma     90.00
_cell_volume     563.3(2)
_cell_formula_units_Z     2
_cell_measurement_reflns_used     25
_cell_measurement_theta_min     10
_cell_measurement_theta_max     14
_cell_measurement_temperature     291(2)
_exptl_crystal_description     block
_exptl_crystal_colour     colorless
_exptl_crystal_size_max     0.30
_exptl_crystal_size_mid     0.10
_exptl_crystal_size_min     0.10
_exptl_crystal_density_diffrn     1.293
_exptl_crystal_density_meas     ?
_exptl_crystal_density_method     'not measured'
_exptl_crystal_F_000     232
_exptl_absorpt_coefficient_mu     0.093
_exptl_absorpt_correction_type     psi-scan
_exptl_absorpt_process_details     '(North <i>et al.</i>,  1968)'
_exptl_absorpt_correction_T_min     0.9725
_exptl_absorpt_correction_T_max     0.9907
_exptl_special_details
;
;
_diffrn_ambient_temperature     291(2)
_diffrn_radiation_type     MoK\a
_diffrn_radiation_wavelength     0.71073
_diffrn_radiation_source     'fine-focus sealed tube'
_diffrn_radiation_monochromator     graphite
_diffrn_measurement_device_type     'Enraf--Nonius CAD-4'
_diffrn_measurement_method     '\w/2\q'
_diffrn_detector_area_resol_mean     ?
_diffrn_reflns_number     1195
_diffrn_reflns_av_R_equivalents     0.0150
_diffrn_reflns_av_sigmaI/netI     0.0218
_diffrn_reflns_theta_min     1.65
_diffrn_reflns_theta_max     25.18
_diffrn_reflns_theta_full     25.18
_diffrn_measured_fraction_theta_max     0.994
_diffrn_measured_fraction_theta_full     0.994
_diffrn_reflns_limit_h_min     -7
_diffrn_reflns_limit_h_max     7
_diffrn_reflns_limit_k_min     0
_diffrn_reflns_limit_k_max     9
_diffrn_reflns_limit_l_min     0
_diffrn_reflns_limit_l_max     14
_diffrn_standards_number     3
_diffrn_standards_interval_count     ?
_diffrn_standards_interval_time     120
_diffrn_standards_decay_%     0
_refine_special_details
;
 Refinement of F^2^ against ALL reflections.  The weighted R-factor wR and
 goodness of fit S are based on F^2^, conventional R-factors R are based
 on F, with F set to zero for negative F^2^. The threshold expression of
 F^2^ > 2sigma(F^2^) is used only for calculating R-factors(gt) etc. and is
 not relevant to the choice of reflections for refinement.  R-factors based
 on F^2^ are statistically about twice as large as those based on F, and R-
 factors based on ALL data will be even larger.
;
_reflns_number_total     1088
_reflns_number_gt     940
_reflns_threshold_expression     I>2\s(I)
_refine_ls_structure_factor_coef     Fsqd
_refine_ls_matrix_type     full
_refine_ls_R_factor_all     0.0744
_refine_ls_R_factor_gt     0.0622
_refine_ls_wR_factor_gt     0.1453
_refine_ls_wR_factor_ref     0.1607
_refine_ls_goodness_of_fit_ref     1.005
_refine_ls_restrained_S_all     1.004
_refine_ls_number_reflns     1088
_refine_ls_number_parameters     145
_refine_ls_number_restraints     1
_refine_ls_hydrogen_treatment     constr
_refine_ls_weighting_scheme     calc
_refine_ls_weighting_details
             'calc w=1/[\s^2^(Fo^2^)+(0.06P)^2^+0.62P] where P=(Fo^2^+2Fc^2^)/3'
_atom_sites_solution_hydrogens     geom
_atom_sites_solution_primary     direct
_atom_sites_solution_secondary     difmap
_refine_ls_shift/su_max     0.000
_refine_ls_shift/su_mean     0.000
_refine_diff_density_max     0.194
_refine_diff_density_min     -0.186
_refine_ls_extinction_method     'SHELXL97 (Sheldrick, 2008)'
_refine_ls_extinction_coef     0.028(5)
loop_
    _atom_type_symbol
    _atom_type_description
    _atom_type_scat_dispersion_real
    _atom_type_scat_dispersion_imag
    _atom_type_scat_source
    'C' 'C' 0.0033 0.0016
                         'International Tables Vol C Tables 4.2.6.8 and 6.1.1.4'
    'H' 'H' 0.0000 0.0000
                         'International Tables Vol C Tables 4.2.6.8 and 6.1.1.4'
    'N' 'N' 0.0061 0.0033
                         'International Tables Vol C Tables 4.2.6.8 and 6.1.1.4'
    'O' 'O' 0.0106 0.0060
                         'International Tables Vol C Tables 4.2.6.8 and 6.1.1.4'
_computing_data_collection     'CAD-4 Software (Enraf--Nonius, 1989)'
_computing_cell_refinement     'CAD-4 Software (Enraf--Nonius, 1989)'
_computing_data_reduction     'XCAD4 (Harms & Wocadlo, 1995)'
_computing_structure_solution     'SHELXS97 (Sheldrick, 2008)'
_computing_structure_refinement     'SHELXL97 (Sheldrick, 2008)'
_computing_molecular_graphics     'SHELXTL (Sheldrick, 2008)'
_computing_publication_material     'SHELXTL (Sheldrick, 2008)'
loop_
    _atom_site_type_symbol
    _atom_site_label
    _atom_site_fract_x
    _atom_site_fract_y
    _atom_site_fract_z
    _atom_site_U_iso_or_equiv
    _atom_site_adp_type
    _atom_site_calc_flag
    _atom_site_refinement_flags
    _atom_site_occupancy
    _atom_site_disorder_assembly
    _atom_site_disorder_group
    N N 0.7481(7) 0.7059(7) 0.2952(3) 0.0555(11) Uani d . 1 . .
    H H0A 0.8730 0.7469 0.2798 0.067 Uiso calc R 1 . .
    O O1 0.5602(6) 0.8820(8) 0.4513(3) 0.0843(15) Uani d . 1 . .
    H H1B 0.4871 0.9128 0.4985 0.126 Uiso calc R 1 . .
    C C1 0.8147(14) 0.9763(11) -0.0922(6) 0.086(2) Uani d . 1 . .
    H H1A 0.8611 0.9777 -0.1599 0.103 Uiso calc R 1 . .
    O O2 0.2165(6) 0.8618(7) 0.3516(3) 0.0700(11) Uani d . 1 . .
    C C2 0.9519(13) 1.0469(10) -0.0068(7) 0.084(2) Uani d . 1 . .
    H H2A 1.0883 1.0979 -0.0164 0.101 Uiso calc R 1 . .
    O O3 0.5572(6) 0.4855(7) 0.3658(3) 0.0632(11) Uani d . 1 . .
    C C3 0.8883(9) 1.0423(9) 0.0922(5) 0.0699(16) Uani d . 1 . .
    H H3A 0.9839 1.0857 0.1517 0.084 Uiso calc R 1 . .
    C C4 0.6681(9) 0.9687(8) 0.1060(4) 0.0592(13) Uani d . 1 . .
    C C5 0.5445(10) 0.8933(9) 0.0224(4) 0.0670(15) Uani d . 1 . .
    H H5A 0.4140 0.8336 0.0325 0.080 Uiso calc R 1 . .
    C C6 0.6059(12) 0.9014(10) -0.0818(5) 0.0801(19) Uani d . 1 . .
    H H6A 0.5110 0.8584 -0.1417 0.096 Uiso calc R 1 . .
    C C7 0.5920(12) 0.9795(10) 0.2154(5) 0.0743(17) Uani d . 1 . .
    H H7A 0.4576 1.0520 0.2085 0.089 Uiso calc R 1 . .
    H H7B 0.7079 1.0400 0.2642 0.089 Uiso calc R 1 . .
    C C8 0.5411(10) 0.8052(8) 0.2676(4) 0.0608(15) Uani d . 1 . .
    H H8A 0.4362 0.7369 0.2159 0.073 Uiso calc R 1 . .
    C C9 0.4281(9) 0.8489(9) 0.3655(4) 0.0634(15) Uani d . 1 . .
    C C10 0.7431(9) 0.5410(8) 0.3477(3) 0.0566(14) Uani d . 1 . .
    C C11 0.9502(11) 0.4520(10) 0.3691(4) 0.0701(18) Uani d . 1 . .
    H H11A 1.0794 0.5112 0.3564 0.084 Uiso calc R 1 . .
    C C12 0.9710(12) 0.2919(10) 0.4055(6) 0.083(2) Uani d . 1 . .
    H H12A 0.8446 0.2297 0.4189 0.099 Uiso calc R 1 . .
    H H12B 1.1124 0.2392 0.4183 0.099 Uiso calc R 1 . .
loop_
    _atom_site_aniso_label
    _atom_site_aniso_U_11
    _atom_site_aniso_U_22
    _atom_site_aniso_U_33
    _atom_site_aniso_U_12
    _atom_site_aniso_U_13
    _atom_site_aniso_U_23
    N 0.055(2) 0.065(3) 0.049(2) -0.007(2) 0.0183(18) -0.002(2)
    O1 0.076(3) 0.118(4) 0.066(2) -0.021(3) 0.033(2) -0.036(3)
    C1 0.118(5) 0.070(4) 0.076(4) 0.005(5) 0.036(4) 0.008(4)
    O2 0.0515(19) 0.084(3) 0.078(2) 0.001(2) 0.0231(17) 0.001(3)
    C2 0.093(5) 0.074(5) 0.090(4) 0.000(4) 0.029(4) 0.023(4)
    O3 0.0551(19) 0.090(3) 0.0452(18) -0.009(2) 0.0088(14) 0.010(2)
    C3 0.062(3) 0.074(4) 0.078(4) -0.003(3) 0.026(3) 0.000(3)
    C4 0.077(3) 0.052(3) 0.052(3) 0.004(3) 0.020(2) 0.005(3)
    C5 0.081(4) 0.063(4) 0.059(3) -0.003(3) 0.019(3) 0.004(3)
    C6 0.116(5) 0.077(5) 0.048(3) 0.001(4) 0.017(3) -0.004(3)
    C7 0.099(4) 0.066(4) 0.064(3) -0.017(4) 0.032(3) 0.002(3)
    C8 0.072(3) 0.064(4) 0.048(3) -0.012(3) 0.016(2) -0.006(3)
    C9 0.068(3) 0.068(4) 0.055(3) -0.006(3) 0.011(2) 0.010(3)
    C10 0.073(3) 0.069(4) 0.030(2) 0.003(3) 0.011(2) -0.006(2)
    C11 0.083(4) 0.080(5) 0.053(3) -0.010(4) 0.031(3) -0.014(3)
    C12 0.067(4) 0.063(4) 0.115(6) 0.003(3) 0.003(4) -0.014(4)
_geom_special_details
;
All e.s.d.'s (except the e.s.d. in the dihedral angle between two l.s.
planes) are estimated using the full covariance matrix. The cell e.s.d.'s
are taken into account individually in the estimation of e.s.d.'s in
distances, angles and torsion angles; correlations between e.s.d.'s in
cell parameters are only used when they are defined by crystal symmetry.
An approximate (isotropic) treatment of cell e.s.d.'s is used for
estimating e.s.d.'s involving l.s. planes.
;
loop_
    _geom_bond_atom_site_label_1
    _geom_bond_atom_site_label_2
    _geom_bond_site_symmetry_2
    _geom_bond_distance
    _geom_bond_publ_flag
    N C10 . 1.414(8) ?
    N C8 . 1.451(7) ?
    N H0A . 0.8600 ?
    O1 C9 . 1.261(6) ?
    O1 H1B . 0.8200 ?
    C1 C2 . 1.358(11) ?
    C1 C6 . 1.400(10) ?
    C1 H1A . 0.9300 ?
    O2 C9 . 1.261(6) ?
    C2 C3 . 1.350(10) ?
    C2 H2A . 0.9300 ?
    O3 C10 . 1.245(6) ?
    C3 C4 . 1.468(8) ?
    C3 H3A . 0.9300 ?
    C4 C5 . 1.319(8) ?
    C4 C7 . 1.509(7) ?
    C5 C6 . 1.408(8) ?
    C5 H5A . 0.9300 ?
    C6 H6A . 0.9300 ?
    C7 C8 . 1.525(9) ?
    C7 H7A . 0.9700 ?
    C7 H7B . 0.9700 ?
    C8 C9 . 1.523(7) ?
    C8 H8A . 0.9800 ?
    C10 C11 . 1.405(9) ?
    C11 C12 . 1.296(10) ?
    C11 H11A . 0.9300 ?
    C12 H12A . 0.9300 ?
    C12 H12B . 0.9300 ?
loop_
    _geom_angle_atom_site_label_1
    _geom_angle_atom_site_label_2
    _geom_angle_atom_site_label_3
    _geom_angle_site_symmetry_1
    _geom_angle_site_symmetry_3
    _geom_angle
    _geom_angle_publ_flag
    C10 N C8 . . 119.5(4) ?
    C10 N H0A . . 120.2 ?
    C8 N H0A . . 120.2 ?
    C9 O1 H1B . . 109.5 ?
    C2 C1 C6 . . 122.2(6) ?
    C2 C1 H1A . . 118.9 ?
    C6 C1 H1A . . 118.9 ?
    C3 C2 C1 . . 119.4(7) ?
    C3 C2 H2A . . 120.3 ?
    C1 C2 H2A . . 120.3 ?
    C2 C3 C4 . . 120.0(6) ?
    C2 C3 H3A . . 120.0 ?
    C4 C3 H3A . . 120.0 ?
    C5 C4 C3 . . 118.8(5) ?
    C5 C4 C7 . . 122.2(5) ?
    C3 C4 C7 . . 119.0(5) ?
    C4 C5 C6 . . 121.4(6) ?
    C4 C5 H5A . . 119.3 ?
    C6 C5 H5A . . 119.3 ?
    C1 C6 C5 . . 117.7(6) ?
    C1 C6 H6A . . 121.1 ?
    C5 C6 H6A . . 121.1 ?
    C4 C7 C8 . . 116.7(6) ?
    C4 C7 H7A . . 108.1 ?
    C8 C7 H7A . . 108.1 ?
    C4 C7 H7B . . 108.1 ?
    C8 C7 H7B . . 108.1 ?
    H7A C7 H7B . . 107.3 ?
    N C8 C9 . . 112.9(5) ?
    N C8 C7 . . 109.4(5) ?
    C9 C8 C7 . . 107.3(5) ?
    N C8 H8A . . 109.0 ?
    C9 C8 H8A . . 109.0 ?
    C7 C8 H8A . . 109.0 ?
    O2 C9 O1 . . 126.5(5) ?
    O2 C9 C8 . . 117.8(5) ?
    O1 C9 C8 . . 115.4(5) ?
    O3 C10 C11 . . 126.5(6) ?
    O3 C10 N . . 117.7(5) ?
    C11 C10 N . . 115.7(5) ?
    C12 C11 C10 . . 123.6(7) ?
    C12 C11 H11A . . 118.2 ?
    C10 C11 H11A . . 118.2 ?
    C11 C12 H12A . . 120.0 ?
    C11 C12 H12B . . 120.0 ?
    H12A C12 H12B . . 120.0 ?
loop_
    _geom_torsion_atom_site_label_1
    _geom_torsion_atom_site_label_2
    _geom_torsion_atom_site_label_3
    _geom_torsion_atom_site_label_4
    _geom_torsion_site_symmetry_1
    _geom_torsion_site_symmetry_2
    _geom_torsion_site_symmetry_3
    _geom_torsion_site_symmetry_4
    _geom_torsion
    _geom_torsion_publ_flag
    C6 C1 C2 C3 . . . . 1.3(12) ?
    C1 C2 C3 C4 . . . . -2.8(11) ?
    C2 C3 C4 C5 . . . . 6.2(10) ?
    C2 C3 C4 C7 . . . . -174.7(7) ?
    C3 C4 C5 C6 . . . . -8.0(10) ?
    C7 C4 C5 C6 . . . . 172.9(7) ?
    C2 C1 C6 C5 . . . . -2.9(12) ?
    C4 C5 C6 C1 . . . . 6.5(10) ?
    C5 C4 C7 C8 . . . . 58.1(9) ?
    C3 C4 C7 C8 . . . . -121.1(7) ?
    C10 N C8 C9 . . . . 58.7(6) ?
    C10 N C8 C7 . . . . 178.2(4) ?
    C4 C7 C8 N . . . . 67.3(7) ?
    C4 C7 C8 C9 . . . . -169.9(5) ?
    N C8 C9 O2 . . . . -149.5(6) ?
    C7 C8 C9 O2 . . . . 89.9(7) ?
    N C8 C9 O1 . . . . 35.8(8) ?
    C7 C8 C9 O1 . . . . -84.9(7) ?
    C8 N C10 O3 . . . . 1.8(6) ?
    C8 N C10 C11 . . . . 178.5(4) ?
    O3 C10 C11 C12 . . . . 4.3(9) ?
    N C10 C11 C12 . . . . -172.1(6) ?
loop_
    _geom_hbond_atom_site_label_D
    _geom_hbond_atom_site_label_H
    _geom_hbond_atom_site_label_A
    _geom_hbond_site_symmetry_A
    _geom_hbond_distance_DH
    _geom_hbond_distance_HA
    _geom_hbond_distance_DA
    _geom_hbond_angle_DHA
    N H0A O2 1_655 0.86 2.30 3.036(6) 144
    O1 H1B O3 2_656 0.82 1.84 2.614(6) 156
    C12 H12B O1 2_746 0.93 2.60 3.178(8) 121
