# Supplementary material for: N-Acryloylphenyl­alanine
Source: Acta Crystallogr Sect E Struct Rep Online. 2008 Jul 12;64(Pt 8):o1483. doi: 10.1107/S1600536808020849 (PMC2962113; doi:10.1107/S1600536808020849)
Supplement: Supplementary file 2 [file e-64-o1483-Isup2.hkl]

# 
# h,k,l, Fc-squared, Fo-squared, sigma(Fo-squared) and status flag 
# 
data_I
_shelx_title ' G in P2(1)' 
_shelx_refln_list_code          4 
_shelx_F_calc_maximum       67.51 
_exptl_crystal_F_000       232.00 
_reflns_d_resolution_high  0.8352 
 
loop_ 
 _symmetry_equiv_pos_as_xyz 
 'x, y, z' 
 '-x, y+1/2, -z' 
 
_cell_length_a     6.0050 
_cell_length_b     7.5820 
_cell_length_c    12.5120 
_cell_angle_alpha  90.000 
_cell_angle_beta   98.580 
_cell_angle_gamma  90.000 
 
_shelx_F_squared_multiplier     1.000 
 
loop_ 
 _refln_index_h 
 _refln_index_k 
 _refln_index_l 
 _refln_F_squared_calc 
 _refln_F_squared_meas 
 _refln_F_squared_sigma 
 _refln_observed_status 
   1   0   0     1071.82     1086.64     16.10 o 
   2   0   0      657.43      649.81      3.86 o 
   3   0   0       93.99       80.95      1.59 o 
   4   0   0       61.32       70.13      1.62 o 
   5   0   0       18.55       14.93      0.78 o 
   6   0   0       24.43       25.90      0.92 o 
   7   0   0        1.03        2.01      0.25 o 
   1   1   0      213.43      193.90      2.00 o 
   2   1   0      276.36      283.22      2.59 o 
   3   1   0      200.30      205.67      2.53 o 
   4   1   0       12.61       13.56      0.76 o 
   5   1   0       29.65       26.70      1.02 o 
   6   1   0       11.55       15.51      0.78 o 
   7   1   0        0.42        0.54      0.23 o 
   0   2   0     4557.69     4443.11     39.28 o 
   1   2   0     1416.71     1373.95     22.77 o 
   2   2   0      346.68      375.29      3.20 o 
   3   2   0       42.91       43.00      1.25 o 
   4   2   0       23.00       22.09      0.93 o 
   5   2   0       27.75       21.96      1.00 o 
   6   2   0        0.45        0.53      0.31 o 
   1   3   0      336.31      328.17      3.51 o 
   2   3   0      285.21      306.29      3.24 o 
   3   3   0       43.70       44.58      1.34 o 
   4   3   0       13.71       19.80      0.98 o 
   5   3   0        4.91        7.36      0.61 o 
   6   3   0        7.79        7.63      0.63 o 
   0   4   0       67.88       71.38      1.57 o 
   1   4   0      141.31      145.01      2.29 o 
   2   4   0       28.44       25.06      0.29 o 
   3   4   0       14.36       18.10      0.99 o 
   4   4   0        2.02        1.84      0.41 o 
   5   4   0        4.84        5.31      0.58 o 
   6   4   0        0.01        0.25      0.29 o 
   1   5   0       52.86       53.33      1.61 o 
   2   5   0       30.36       40.40      1.44 o 
   3   5   0       47.06       57.83      1.77 o 
   4   5   0        6.28        5.93      0.70 o 
   5   5   0        9.70       10.34      0.82 o 
   0   6   0       32.88       30.95      1.27 o 
   1   6   0        7.91        9.69      0.78 o 
   2   6   0       13.73       12.53      0.95 o 
   3   6   0       10.19        9.87      0.89 o 
   4   6   0        2.40        1.10      0.49 o 
   5   6   0        0.50        0.95      0.39 o 
   1   7   0        3.29        5.14      0.61 o 
   2   7   0        1.99        2.26      0.51 o 
   3   7   0       18.35       12.66      0.38 o 
   4   7   0        3.21        5.25      0.60 o 
   0   8   0        1.35        1.39      0.38 o 
   1   8   0        6.80        6.52      0.70 o 
   2   8   0        3.86        4.38      0.50 o 
   3   8   0        0.88        1.30      0.40 o 
  -7   0   1        0.78        2.78      0.43 o 
  -6   0   1       33.61       26.86      1.55 o 
  -5   0   1      103.42       94.34      2.59 o 
  -4   0   1      156.76      168.67      2.66 o 
  -3   0   1       26.44       29.51      1.00 o 
  -2   0   1       67.20       75.89      1.37 o 
  -1   0   1      240.83      222.82      1.97 o 
   0   0   1       40.88       42.54      0.49 o 
   1   0   1      913.67      900.08     15.81 o 
   2   0   1      212.01      224.35      2.78 o 
   3   0   1      139.66      154.00      2.39 o 
   4   0   1       34.30       41.03      1.34 o 
   5   0   1        3.38        3.49      0.50 o 
   6   0   1        0.24        0.37      0.20 o 
   7   0   1        0.34        0.23      0.23 o 
  -7   1   1        0.45        0.32      0.24 o 
  -6   1   1        1.54        1.34      0.42 o 
  -5   1   1       16.80       19.23      0.91 o 
  -4   1   1       36.80       42.84      1.30 o 
  -3   1   1       95.16       87.02      1.67 o 
  -2   1   1      141.04      147.96      1.94 o 
  -1   1   1      948.14      970.70     16.78 o 
   0   1   1      924.31      918.29      9.95 o 
   1   1   1     3647.39     3537.04     34.17 o 
   2   1   1       94.16       94.60      1.83 o 
   3   1   1      134.67      118.61      2.04 o 
   4   1   1       40.80       56.10      1.49 o 
   5   1   1        8.40        6.45      0.62 o 
   6   1   1       12.32       12.61      0.72 o 
  -6   2   1        7.71        9.60      0.85 o 
  -5   2   1        1.32        1.15      0.61 o 
  -4   2   1       18.66       15.93      0.93 o 
  -3   2   1       96.61       77.58      2.56 o 
  -2   2   1       88.81       85.74      0.26 o 
  -1   2   1       95.81      109.87      1.64 o 
   0   2   1     1003.70      973.90     25.02 o 
   1   2   1     1195.08     1215.72     22.37 o 
   2   2   1      307.40      283.89      0.22 o 
   3   2   1      210.04      229.74      2.80 o 
   4   2   1       10.13        8.34      0.63 o 
   5   2   1        6.51        7.23      0.66 o 
   6   2   1        0.01        0.23      0.31 o 
  -6   3   1        1.79        0.81      0.60 o 
  -5   3   1        3.19        3.74      0.60 o 
  -4   3   1        9.25       13.02      0.94 o 
  -3   3   1      212.82      214.06      3.74 o 
  -2   3   1      136.65      126.11      0.23 o 
  -1   3   1      225.84      245.58      2.82 o 
   0   3   1      177.56      178.89      1.53 o 
   1   3   1       58.36       53.58      1.30 o 
   2   3   1       26.60       24.31      1.23 o 
   3   3   1        7.20        7.99      0.61 o 
   4   3   1       18.83       17.93      0.96 o 
   5   3   1        3.42        4.12      0.49 o 
   6   3   1        4.11        4.50      0.51 o 
  -6   4   1        0.04        0.89      0.54 o 
  -5   4   1        4.91        6.08      0.74 o 
  -4   4   1        1.38        0.68      0.43 o 
  -3   4   1       11.37       14.49      1.05 o 
  -2   4   1        0.79        0.22      0.28 o 
  -1   4   1      241.53      273.15      3.26 o 
   0   4   1       15.21       19.81      0.80 o 
   1   4   1      219.11      246.85      3.03 o 
   2   4   1      143.53      139.05      0.35 o 
   3   4   1        0.42        0.89      0.37 o 
   4   4   1       11.06       13.82      0.91 o 
   5   4   1       15.09        8.66      0.77 o 
   6   4   1        1.57        2.66      0.37 o 
  -5   5   1        4.46        5.03      0.69 o 
  -4   5   1        5.55        7.01      0.87 o 
  -3   5   1       19.55       16.70      0.38 o 
  -2   5   1       62.67       68.36      1.91 o 
  -1   5   1       13.43       10.69      0.81 o 
   0   5   1       43.56       40.53      0.93 o 
   1   5   1       55.50       60.88      1.70 o 
   2   5   1        2.65        1.99      0.45 o 
   3   5   1        4.58        6.02      0.67 o 
   4   5   1       11.36       11.94      0.43 o 
   5   5   1        1.94        2.13      0.48 o 
  -5   6   1        0.73        1.33      0.44 o 
  -4   6   1        1.27        2.18      0.56 o 
  -3   6   1       27.15       36.33      1.52 o 
  -2   6   1       13.73       15.01      0.97 o 
  -1   6   1       23.93       24.57      1.16 o 
   0   6   1        8.46        8.96      0.53 o 
   1   6   1       21.98       22.29      1.40 o 
   2   6   1      104.33       98.41      2.82 o 
   3   6   1       14.45       12.44      0.72 o 
   4   6   1        0.47        1.81      0.47 o 
   5   6   1        0.46        0.70      0.29 o 
  -4   7   1        0.44        0.88      0.33 o 
  -3   7   1        0.55        2.22      0.54 o 
  -2   7   1        9.26       10.14      0.88 o 
  -1   7   1       10.05        9.57      0.76 o 
   0   7   1       12.98       15.79      0.68 o 
   1   7   1        7.74        7.63      0.77 o 
   2   7   1        0.41        1.04      0.45 o 
   3   7   1        2.65        3.09      0.59 o 
   4   7   1        5.96        5.62      0.68 o 
  -3   8   1        0.75        0.64      0.29 o 
  -2   8   1        0.46        0.93      0.26 o 
  -1   8   1        2.35        1.12      0.41 o 
   0   8   1        0.60        1.36      0.28 o 
   1   8   1        2.80        4.25      0.57 o 
   2   8   1        6.57        3.28      0.89 o 
   3   8   1        1.37        0.18      0.31 o 
   0   9   1        0.51        0.08      0.18 o 
  -7   0   2        1.77        1.60      0.33 o 
  -6   0   2        0.60        0.92      0.54 o 
  -5   0   2       45.65       55.25      1.71 o 
  -4   0   2       44.17       43.34      1.39 o 
  -3   0   2       65.91       62.70      1.52 o 
  -2   0   2      277.51      245.38      3.08 o 
  -1   0   2      398.48      360.45      0.19 o 
   0   0   2       75.45       77.03      0.80 o 
   1   0   2        1.02        0.79      0.43 o 
   2   0   2      490.84      505.79      4.23 o 
   3   0   2       13.87       13.72      1.20 o 
   4   0   2        5.98        4.26      0.53 o 
   5   0   2       38.36       42.19      1.76 o 
   6   0   2        3.22        2.60      0.45 o 
  -7   1   2        1.75        1.56      0.30 o 
  -6   1   2        9.09        9.93      0.71 o 
  -5   1   2       12.06       15.74      0.88 o 
  -4   1   2       37.57       43.62      1.37 o 
  -3   1   2      352.07      355.87      3.36 o 
  -2   1   2      198.85      221.86      2.43 o 
  -1   1   2      708.36      688.45     14.98 o 
   0   1   2     1104.15     1164.34     13.57 o 
   1   1   2      604.77      604.14     14.86 o 
   2   1   2      298.15      333.30      3.03 o 
   3   1   2       30.05       32.82      1.12 o 
   4   1   2        5.01        5.43      0.61 o 
   5   1   2       34.97       41.51      1.36 o 
   6   1   2        4.16        6.21      0.53 o 
  -7   2   2        2.02        1.98      0.36 o 
  -6   2   2        3.91        3.00      0.45 o 
  -5   2   2        4.75        6.21      0.63 o 
  -4   2   2       38.45       41.68      1.38 o 
  -3   2   2      153.22      173.65      2.56 o 
  -2   2   2       16.01       20.43      0.83 o 
  -1   2   2      742.54      739.50     17.59 o 
   0   2   2      411.13      455.77      8.59 o 
   1   2   2       51.37       50.01      1.22 o 
   2   2   2        1.63        0.24      0.28 o 
   3   2   2      144.58      123.62      2.86 o 
   4   2   2       66.36       57.35      1.60 o 
   5   2   2       20.66       24.09      1.07 o 
   6   2   2        0.03        0.35      0.28 o 
  -6   3   2        6.98        7.22      0.66 o 
  -5   3   2        2.14        2.69      0.48 o 
  -4   3   2       28.54       31.57      1.27 o 
  -3   3   2       32.00       43.03      1.38 o 
  -2   3   2      149.89      136.37      0.25 o 
  -1   3   2      486.60      526.45      3.89 o 
   0   3   2     1073.51     1080.40     28.03 o 
   1   3   2      230.36      257.94      2.91 o 
   2   3   2       49.02       44.43      0.30 o 
   3   3   2       22.57       20.61      0.95 o 
   4   3   2       22.25       30.38      1.18 o 
   5   3   2       11.99       12.94      0.83 o 
   6   3   2        3.72        5.57      0.53 o 
  -6   4   2        4.32        6.42      0.59 o 
  -5   4   2       14.05        9.20      0.81 o 
  -4   4   2       24.54       33.03      1.36 o 
  -3   4   2        1.03        0.05      0.33 o 
  -2   4   2       33.99       29.98      1.17 o 
  -1   4   2      484.15      485.32      4.08 o 
   0   4   2      106.06       99.32      1.41 o 
   1   4   2      213.71      193.41      0.31 o 
   2   4   2       55.42       67.43      1.78 o 
   3   4   2       50.97       50.58      1.64 o 
   4   4   2       21.20       21.61      1.08 o 
   5   4   2       15.75       17.56      0.95 o 
   6   4   2        1.63        0.28      0.28 o 
  -5   5   2        1.34        1.00      0.41 o 
  -4   5   2       17.65       18.67      1.03 o 
  -3   5   2       17.67       18.39      1.07 o 
  -2   5   2       51.51       37.11      0.32 o 
  -1   5   2       74.33       76.92      1.82 o 
   0   5   2      183.76      190.46      2.32 o 
   1   5   2       13.81       13.91      0.88 o 
   2   5   2       21.62       14.89      0.39 o 
   3   5   2       58.76       72.08      2.00 o 
   4   5   2        2.51        0.14      0.43 o 
   5   5   2       10.54       11.29      0.87 o 
  -5   6   2        0.88        0.91      0.35 o 
  -4   6   2        0.89        0.60      0.32 o 
  -3   6   2       17.74       15.12      0.35 o 
  -2   6   2        3.50        2.82      0.57 o 
  -1   6   2       14.41       12.77      0.85 o 
   0   6   2       27.52       33.42      0.93 o 
   1   6   2       27.53       23.32      1.62 o 
   2   6   2      112.94      135.72      2.87 o 
   3   6   2        5.58        1.14      1.14 o 
   4   6   2        6.07        6.24      0.68 o 
   5   6   2        0.69        0.51      0.39 o 
  -4   7   2        2.79        0.30      0.30 o 
  -3   7   2        0.68        0.53      0.35 o 
  -2   7   2        8.87       10.70      0.83 o 
  -1   7   2       21.30       23.45      1.10 o 
   0   7   2       12.93       11.32      0.60 o 
   1   7   2        4.01        3.31      0.53 o 
   2   7   2        0.97        0.40      0.48 o 
   3   7   2       14.98       13.26      0.41 o 
   4   7   2        2.26        0.26      0.28 o 
  -3   8   2        0.04        0.29      0.29 o 
  -2   8   2        1.19        1.07      0.39 o 
  -1   8   2        6.64        5.49      0.57 o 
   0   8   2        6.71        7.57      0.49 o 
   1   8   2        2.54        4.73      0.61 o 
   2   8   2        8.43       11.10      0.88 o 
   3   8   2        1.76        2.72      0.58 o 
  -7   0   3        2.85        4.22      0.49 o 
  -6   0   3        3.22        6.91      0.70 o 
  -5   0   3        3.65        4.39      0.67 o 
  -4   0   3       28.10       27.87      1.18 o 
  -3   0   3      233.90      218.32      2.93 o 
  -2   0   3       28.36       23.08      1.27 o 
  -1   0   3      242.72      241.02      2.31 o 
   0   0   3     2884.48     2835.53     21.92 o 
   1   0   3        9.04        6.08      0.22 o 
   2   0   3        3.68        4.97      0.69 o 
   3   0   3       24.66       18.72      1.14 o 
   4   0   3      170.70      181.01      2.89 o 
   5   0   3        5.43        6.67      0.75 o 
   6   0   3       13.68       16.08      0.88 o 
  -7   1   3        0.71        1.12      0.32 o 
  -6   1   3        3.86        3.66      0.56 o 
  -5   1   3       61.90       70.45      1.88 o 
  -4   1   3       24.18       20.43      1.28 o 
  -3   1   3       63.09       71.50      1.64 o 
  -2   1   3        9.98        6.22      0.21 o 
  -1   1   3     1005.99     1000.86     19.50 o 
   0   1   3      486.14      483.31      9.07 o 
   1   1   3      756.74      731.79      0.27 o 
   2   1   3      161.63      148.99      0.21 o 
   3   1   3        6.01        9.85      0.66 o 
   4   1   3       53.97       41.90      1.38 o 
   5   1   3        1.78        2.27      0.43 o 
   6   1   3        1.37        1.33      0.34 o 
  -6   2   3        6.54        6.97      0.71 o 
  -5   2   3       10.43       13.30      0.86 o 
  -4   2   3        3.79        0.29      0.21 o 
  -3   2   3       21.12       23.31      0.97 o 
  -2   2   3      185.68      165.68      0.22 o 
  -1   2   3       14.85       16.79      0.72 o 
   0   2   3       77.72       85.54      1.07 o 
   1   2   3      201.25      214.01      2.59 o 
   2   2   3       26.14       18.91      0.30 o 
   3   2   3       23.25       13.88      0.87 o 
   4   2   3        7.84        6.41      0.62 o 
   5   2   3       10.97       13.66      0.88 o 
   6   2   3        7.59        5.98      0.53 o 
  -6   3   3       22.69       21.47      1.02 o 
  -5   3   3       13.01       15.24      0.92 o 
  -4   3   3       41.92       49.35      0.34 o 
  -3   3   3       12.76       13.92      0.78 o 
  -2   3   3       54.98       58.04      1.49 o 
  -1   3   3      309.83      299.79      3.10 o 
   0   3   3      243.22      247.54      2.00 o 
   1   3   3       18.07       17.14      0.87 o 
   2   3   3        2.25        0.36      0.36 o 
   3   3   3       54.20       47.98      1.51 o 
   4   3   3       10.75       10.49      0.36 o 
   5   3   3        8.21        9.93      0.81 o 
   6   3   3        0.63        0.80      0.31 o 
  -6   4   3        1.02        0.22      0.24 o 
  -5   4   3        3.46        4.43      0.57 o 
  -4   4   3        2.41        2.36      0.44 o 
  -3   4   3        9.29       10.67      0.96 o 
  -2   4   3       56.72       51.15      1.86 o 
  -1   4   3       12.69       11.43      0.71 o 
   0   4   3       24.37       20.32      0.74 o 
   1   4   3       17.50       18.80      1.18 o 
   2   4   3       18.13       17.08      0.94 o 
   3   4   3        7.22        3.69      0.62 o 
   4   4   3        7.47        7.95      0.79 o 
   5   4   3        1.40        1.90      0.36 o 
  -5   5   3        7.91        7.21      0.68 o 
  -4   5   3        3.22        3.32      0.57 o 
  -3   5   3        9.86        9.50      0.81 o 
  -2   5   3       26.75       24.20      1.10 o 
  -1   5   3        3.37        1.55      0.45 o 
   0   5   3      106.95      104.38      1.53 o 
   1   5   3       63.07       65.33      1.82 o 
   2   5   3       79.23       67.47      0.38 o 
   3   5   3       34.76       35.84      1.46 o 
   4   5   3       12.87       10.88      0.42 o 
   5   5   3        3.04        3.42      0.52 o 
  -5   6   3        2.61        2.74      0.41 o 
  -4   6   3       19.09       17.68      0.33 o 
  -3   6   3        2.10        1.11      0.40 o 
  -2   6   3       31.30       31.40      1.28 o 
  -1   6   3        0.56        1.06      0.39 o 
   0   6   3       32.37       31.97      2.16 o 
   1   6   3        3.83        5.06      0.63 o 
   2   6   3       10.70       14.26      1.09 o 
   3   6   3        3.92        0.33      0.32 o 
   4   6   3        2.57        2.15      0.47 o 
  -4   7   3        3.63        0.32      0.32 o 
  -3   7   3        0.85        1.98      0.44 o 
  -2   7   3        8.65        9.76      0.74 o 
  -1   7   3        1.08        0.93      0.46 o 
   0   7   3        7.04        7.23      0.78 o 
   1   7   3        1.37        0.90      0.46 o 
   2   7   3        6.51        7.48      0.78 o 
   3   7   3       26.93       19.93      0.54 o 
   4   7   3        1.67        2.30      0.40 o 
  -3   8   3        0.68        0.62      0.28 o 
  -2   8   3        1.88        2.62      0.34 o 
  -1   8   3        1.40        1.32      0.33 o 
   0   8   3        0.98        1.35      0.32 o 
   1   8   3        1.55        1.09      0.38 o 
   2   8   3        2.70        1.37      0.42 o 
  -7   0   4        2.69        1.07      0.34 o 
  -6   0   4       14.93       18.40      1.07 o 
  -5   0   4        8.04       10.40      0.89 o 
  -4   0   4       49.07       48.35      1.65 o 
  -3   0   4       63.27       63.57      0.35 o 
  -2   0   4        9.79        7.14      0.25 o 
  -1   0   4      186.51      174.71      2.65 o 
   0   0   4      984.36     1081.26     15.60 o 
   1   0   4       73.62       73.48      0.30 o 
   2   0   4      113.71      103.92      0.42 o 
   3   0   4       49.41       37.06      2.45 o 
   4   0   4       13.03       13.56      0.89 o 
   5   0   4        1.91        3.63      0.52 o 
   6   0   4        1.62        1.12      0.31 o 
  -7   1   4        0.12        0.10      0.26 o 
  -6   1   4        4.94        5.22      0.84 o 
  -5   1   4       94.50      115.52      2.40 o 
  -4   1   4       67.95       72.03      1.88 o 
  -3   1   4      115.33      112.67      2.73 o 
  -2   1   4      230.28      219.06      2.96 o 
  -1   1   4      918.89      916.98     20.10 o 
   0   1   4      508.49      538.18      2.53 o 
   1   1   4       24.69       20.18      0.84 o 
   2   1   4       38.37       47.38      0.32 o 
   3   1   4       57.74       61.57      2.01 o 
   4   1   4       95.71      112.72      2.31 o 
   5   1   4       73.67       71.02      2.10 o 
   6   1   4        1.73        1.27      0.34 o 
  -6   2   4        3.71        1.86      0.54 o 
  -5   2   4       11.16       10.77      0.88 o 
  -4   2   4       47.97       50.72      1.59 o 
  -3   2   4       13.28       14.56      1.17 o 
  -2   2   4        4.46        3.19      0.33 o 
  -1   2   4      157.74      169.12      2.30 o 
   0   2   4      678.05      630.01      3.27 o 
   1   2   4      553.88      536.23      4.73 o 
   2   2   4       53.05       49.23      0.38 o 
   3   2   4       29.05       22.48      0.30 o 
   4   2   4        5.95        5.22      0.57 o 
   5   2   4       18.65       26.19      1.19 o 
   6   2   4        0.67        0.20      0.29 o 
  -6   3   4        0.76        0.33      0.34 o 
  -5   3   4        0.51        0.14      0.37 o 
  -4   3   4        4.65        2.96      0.36 o 
  -3   3   4       37.73       34.78      0.40 o 
  -2   3   4       31.86       33.90      1.23 o 
  -1   3   4       20.07       21.08      0.91 o 
   0   3   4      203.30      212.12      6.93 o 
   1   3   4       38.75       41.43      1.58 o 
   2   3   4       20.16       21.72      0.39 o 
   3   3   4       13.01       16.64      0.95 o 
   4   3   4       19.75       18.00      0.37 o 
   5   3   4        5.40        6.80      0.67 o 
   6   3   4        0.67        0.50      0.27 o 
  -6   4   4        3.69        4.20      0.51 o 
  -5   4   4        2.28        1.70      0.39 o 
  -4   4   4        1.69        3.78      0.52 o 
  -3   4   4        1.12        1.74      0.37 o 
  -2   4   4       27.48       28.03      1.17 o 
  -1   4   4       23.33       22.39      1.04 o 
   0   4   4       29.84       33.78      0.86 o 
   1   4   4       54.92       55.89      1.65 o 
   2   4   4       52.31       61.91      1.80 o 
   3   4   4        7.75       14.74      0.95 o 
   4   4   4        4.76        5.55      0.59 o 
   5   4   4        6.55       10.34      0.72 o 
  -5   5   4        3.89        6.81      0.62 o 
  -4   5   4       15.12       17.97      1.01 o 
  -3   5   4       60.33       45.37      0.35 o 
  -2   5   4        7.21        6.63      0.67 o 
  -1   5   4       38.65       33.18      1.23 o 
   0   5   4        2.61        2.24      0.33 o 
   1   5   4       22.65       29.02      1.28 o 
   2   5   4       40.78       34.74      0.46 o 
   3   5   4        4.32        6.74      0.73 o 
   4   5   4        0.17        0.35      0.42 o 
   5   5   4        1.29        1.15      0.35 o 
  -5   6   4        0.42        0.74      0.30 o 
  -4   6   4        1.61        0.44      0.33 o 
  -3   6   4       19.57       16.86      0.30 o 
  -2   6   4        0.67        0.13      0.36 o 
  -1   6   4        3.49        5.83      0.63 o 
   0   6   4       17.62       16.57      0.67 o 
   1   6   4       13.99       21.36      1.08 o 
   2   6   4       17.04       20.40      1.15 o 
   3   6   4        0.91        0.10      0.41 o 
   4   6   4        1.39        3.32      0.56 o 
  -4   7   4        1.43        1.20      0.31 o 
  -3   7   4        9.57       10.71      0.79 o 
  -2   7   4       17.63       18.39      0.98 o 
  -1   7   4        7.15        6.56      0.67 o 
   0   7   4        0.78        0.92      0.30 o 
   1   7   4        2.21        1.89      0.44 o 
   2   7   4        1.11        1.97      0.48 o 
   3   7   4        1.01        0.35      0.35 o 
  -3   8   4        0.48        1.06      0.28 o 
  -2   8   4        0.27        0.38      0.31 o 
  -1   8   4        6.24        8.39      0.67 o 
   0   8   4        3.16        4.40      0.43 o 
   1   8   4        1.17        1.21      0.43 o 
   2   8   4        1.10        1.66      0.51 o 
  -7   0   5        0.21        0.46      0.26 o 
  -6   0   5        0.10        0.10      0.39 o 
  -5   0   5        1.58        0.17      0.56 o 
  -4   0   5      152.20      167.85      3.06 o 
  -3   0   5        0.20        0.44      0.37 o 
  -2   0   5      902.31      873.68      0.37 o 
  -1   0   5       23.17       18.89      0.73 o 
   0   0   5        0.01        0.20      0.21 o 
   1   0   5       48.95       45.65      0.29 o 
   2   0   5      304.91      345.39      3.75 o 
   3   0   5       11.35       10.86      1.39 o 
   4   0   5       12.19       10.84      1.41 o 
   5   0   5        7.65        2.99      0.92 o 
   6   0   5        0.00        0.19      0.29 o 
  -7   1   5        2.92        1.11      0.35 o 
  -6   1   5        1.38        0.26      0.37 o 
  -5   1   5       36.35       48.19      1.66 o 
  -4   1   5        3.56        0.35      0.38 o 
  -3   1   5       51.75       62.99      0.32 o 
  -2   1   5      439.71      446.44      3.87 o 
  -1   1   5     1146.13     1139.24     24.03 o 
   0   1   5      430.12      393.76     11.91 o 
   1   1   5       11.72       11.79      0.66 o 
   2   1   5      137.46      121.12      0.26 o 
   3   1   5        1.77        0.05      0.31 o 
   4   1   5        2.35        0.05      0.43 o 
   5   1   5        5.06        4.83      0.61 o 
   6   1   5        2.70        0.28      0.30 o 
  -6   2   5       10.19        7.21      0.45 o 
  -5   2   5       58.15       49.01      0.37 o 
  -4   2   5      125.55      131.22      2.66 o 
  -3   2   5        6.10        5.15      0.80 o 
  -2   2   5       47.94       49.30      1.45 o 
  -1   2   5       85.78       97.22      1.84 o 
   0   2   5       31.84       27.18      0.69 o 
   1   2   5      391.38      435.64      3.92 o 
   2   2   5       52.27       54.08      1.91 o 
   3   2   5       11.05        8.90      0.73 o 
   4   2   5       29.86       32.97      1.31 o 
   5   2   5       15.03       19.31      1.04 o 
   6   2   5        2.00        3.19      0.41 o 
  -6   3   5        3.01        3.96      0.58 o 
  -5   3   5        9.76        6.69      0.48 o 
  -4   3   5        6.72       11.57      0.98 o 
  -3   3   5       17.75       11.19      0.49 o 
  -2   3   5      207.71      226.29      3.20 o 
  -1   3   5       40.61       40.75      1.30 o 
   0   3   5      140.05      147.39      2.20 o 
   1   3   5       45.27       51.08      1.52 o 
   2   3   5       46.50       37.53      0.38 o 
   3   3   5       14.57       16.87      0.98 o 
   4   3   5        2.45        0.31      0.31 o 
   5   3   5        2.07        2.74      0.45 o 
  -6   4   5        0.50        1.41      0.41 o 
  -5   4   5       28.92       23.98      0.43 o 
  -4   4   5       40.93       37.93      0.49 o 
  -3   4   5       11.75       10.43      0.39 o 
  -2   4   5       23.51       28.74      1.26 o 
  -1   4   5       44.49       40.40      1.36 o 
   0   4   5       23.02       19.06      0.73 o 
   1   4   5       62.22       69.51      1.88 o 
   2   4   5       53.32       47.71      0.33 o 
   3   4   5       43.07       57.65      1.81 o 
   4   4   5        8.24        8.09      0.80 o 
   5   4   5        3.43        2.67      0.27 o 
  -5   5   5        1.46        0.41      0.41 o 
  -4   5   5        5.54        3.28      0.93 o 
  -3   5   5        9.48        6.87      1.02 o 
  -2   5   5        1.47        1.15      0.39 o 
  -1   5   5        4.22        5.74      0.63 o 
   0   5   5       13.34       14.38      0.65 o 
   1   5   5        7.89       10.50      0.88 o 
   2   5   5        3.34        0.34      0.61 o 
   3   5   5        3.77        3.04      0.54 o 
   4   5   5        1.12        2.35      0.44 o 
   5   5   5        1.94        0.03      0.27 o 
  -5   6   5        0.91        0.18      0.34 o 
  -4   6   5        1.06        1.88      0.49 o 
  -3   6   5        4.54        6.01      0.65 o 
  -2   6   5        1.38        1.04      0.38 o 
  -1   6   5       19.16       18.60      0.99 o 
   0   6   5        0.68        1.97      0.29 o 
   1   6   5        2.30        2.23      0.58 o 
   2   6   5        0.18        0.40      0.40 o 
   3   6   5        0.39        0.39      0.39 o 
   4   6   5        2.36        3.02      0.46 o 
  -4   7   5        0.40        0.14      0.28 o 
  -3   7   5        4.91        3.55      0.54 o 
  -2   7   5        3.22        3.73      0.56 o 
  -1   7   5        4.05        2.43      0.48 o 
   0   7   5        1.92        2.32      0.32 o 
   1   7   5        4.46        2.66      0.54 o 
   2   7   5        1.10        2.18      0.43 o 
   3   7   5        0.49        0.38      0.40 o 
  -2   8   5        1.60        1.88      0.36 o 
  -1   8   5        8.51        7.26      0.66 o 
   0   8   5        2.17        2.76      0.35 o 
   1   8   5        1.44        1.44      0.32 o 
  -6   0   6        7.38        5.62      0.45 o 
  -5   0   6        4.96        3.73      0.89 o 
  -4   0   6       31.44       38.28      1.53 o 
  -3   0   6       43.34       42.78      1.58 o 
  -2   0   6       44.06       37.27      0.33 o 
  -1   0   6      170.90      190.19      2.82 o 
   0   0   6        5.32        5.45      0.39 o 
   1   0   6       43.60       40.05      0.38 o 
   2   0   6        2.88        3.21      0.53 o 
   3   0   6        3.82        5.05      0.35 o 
   4   0   6       21.28       16.70      0.44 o 
   5   0   6        0.82        0.68      0.34 o 
   6   0   6        1.55        0.23      0.23 o 
  -6   1   6        0.54        1.21      0.43 o 
  -5   1   6        5.08        8.57      0.86 o 
  -4   1   6       17.26       21.98      1.16 o 
  -3   1   6       26.10       19.42      0.37 o 
  -2   1   6       34.49       31.02      1.14 o 
  -1   1   6      474.21      483.26      3.95 o 
   0   1   6      150.77      148.90      1.84 o 
   1   1   6      257.53      288.38      3.36 o 
   2   1   6       90.30       85.22      0.31 o 
   3   1   6        3.41        0.13      0.26 o 
   4   1   6       22.34       18.23      0.41 o 
   5   1   6        3.55        6.10      0.56 o 
   6   1   6        0.19        0.50      0.28 o 
  -6   2   6        1.02        1.27      0.51 o 
  -5   2   6       39.36       32.36      0.49 o 
  -4   2   6      155.93      152.43      3.38 o 
  -3   2   6       16.39       16.80      0.98 o 
  -2   2   6      236.93      194.52      3.60 o 
  -1   2   6       78.65       72.58      1.67 o 
   0   2   6       18.94       15.65      0.89 o 
   1   2   6      136.23      117.72      2.23 o 
   2   2   6        4.56        4.44      0.95 o 
   3   2   6       26.67       37.86      1.46 o 
   4   2   6        5.87        5.11      0.39 o 
   5   2   6       13.22       15.66      0.94 o 
  -6   3   6       17.94       19.71      1.14 o 
  -5   3   6        2.92        0.06      0.46 o 
  -4   3   6       29.30       30.62      1.43 o 
  -3   3   6       18.22       13.01      0.49 o 
  -2   3   6       20.82       23.98      1.10 o 
  -1   3   6       21.33       24.02      1.09 o 
   0   3   6      156.70      155.15      1.86 o 
   1   3   6       18.86       16.71      0.95 o 
   2   3   6       37.68       24.15      0.41 o 
   3   3   6        0.54        0.19      0.41 o 
   4   3   6        2.63        3.89      0.53 o 
   5   3   6        0.07        0.63      0.38 o 
  -6   4   6        0.32        0.94      0.35 o 
  -5   4   6       16.20       13.88      1.09 o 
  -4   4   6       34.43       27.90      0.47 o 
  -3   4   6       89.33       79.94      0.49 o 
  -2   4   6       51.82       61.04      1.90 o 
  -1   4   6       26.13       30.90      1.29 o 
   0   4   6       31.96       35.77      0.95 o 
   1   4   6        2.26        2.26      0.51 o 
   2   4   6       10.36        6.77      0.52 o 
   3   4   6       27.93       35.15      1.52 o 
   4   4   6       12.51       17.74      1.03 o 
   5   4   6        1.24        0.29      0.29 o 
  -5   5   6        0.04        0.41      0.29 o 
  -4   5   6        3.81        3.25      0.56 o 
  -3   5   6        8.69       10.55      0.96 o 
  -2   5   6       10.02       10.49      0.91 o 
  -1   5   6        3.26        3.01      0.54 o 
   0   5   6       11.69        9.87      0.54 o 
   1   5   6        6.28        9.27      0.83 o 
   2   5   6       12.58        9.22      0.44 o 
   3   5   6        1.38        0.82      0.34 o 
   4   5   6        0.75        2.05      0.44 o 
  -4   6   6        2.49        2.11      0.50 o 
  -3   6   6        3.99        4.65      0.61 o 
  -2   6   6        0.17        0.37      0.37 o 
  -1   6   6        8.03        9.14      0.80 o 
   0   6   6       25.07       26.15      0.88 o 
   1   6   6        7.35        6.49      0.73 o 
   2   6   6        1.35        1.59      0.51 o 
   3   6   6        0.44        0.30      0.30 o 
   4   6   6        4.63        5.09      0.64 o 
  -3   7   6        2.09        2.40      0.48 o 
  -2   7   6        0.15        0.26      0.26 o 
  -1   7   6        0.21        0.30      0.32 o 
   0   7   6        1.11        2.48      0.34 o 
   1   7   6        0.51        0.40      0.37 o 
   2   7   6        4.23        4.01      0.53 o 
   3   7   6        0.32        0.79      0.33 o 
  -2   8   6        1.47        1.12      0.41 o 
  -1   8   6        1.60        1.74      0.42 o 
   0   8   6        0.20        0.01      0.47 o 
   1   8   6        0.90        1.00      0.35 o 
  -6   0   7        7.22        5.55      0.51 o 
  -5   0   7       35.47       35.42      2.07 o 
  -4   0   7      106.29      101.38      3.26 o 
  -3   0   7       26.55       17.23      2.11 o 
  -2   0   7       55.16       44.30      0.44 o 
  -1   0   7       31.19       30.42      1.61 o 
   0   0   7      233.23      240.81      2.41 o 
   1   0   7       39.46       44.38      1.59 o 
   2   0   7        1.11        0.40      0.40 o 
   3   0   7        0.27        2.62      0.52 o 
   4   0   7        1.10        0.40      0.40 o 
   5   0   7        1.10        0.65      0.38 o 
  -6   1   7        5.07        5.30      0.64 o 
  -5   1   7      148.19      151.80      2.94 o 
  -4   1   7       14.89       15.73      1.03 o 
  -3   1   7        6.34        4.35      0.59 o 
  -2   1   7       30.70       32.36      1.25 o 
  -1   1   7      108.45      105.08      2.05 o 
   0   1   7      101.03       89.13      1.70 o 
   1   1   7      102.67      103.08      2.16 o 
   2   1   7       45.66       49.40      0.35 o 
   3   1   7       15.62       11.70      0.87 o 
   4   1   7       24.44       21.53      1.46 o 
   5   1   7        6.34        5.61      0.29 o 
  -6   2   7       13.31       12.18      0.90 o 
  -5   2   7       19.20       19.50      1.12 o 
  -4   2   7       17.77       13.11      1.53 o 
  -3   2   7       82.21       72.47      2.02 o 
  -2   2   7       61.85       57.22      1.64 o 
  -1   2   7       51.50       51.59      1.48 o 
   0   2   7      422.80      413.57      3.76 o 
   1   2   7        5.29        4.37      0.59 o 
   2   2   7        1.27        2.52      0.43 o 
   3   2   7        4.69        4.31      0.43 o 
   4   2   7        9.21        6.90      0.39 o 
   5   2   7        2.97        3.30      0.51 o 
  -6   3   7        1.61        1.64      0.54 o 
  -5   3   7        5.77       11.55      1.02 o 
  -4   3   7       43.05       54.57      1.91 o 
  -3   3   7       30.70       32.47      1.46 o 
  -2   3   7       36.28       34.28      1.38 o 
  -1   3   7       32.71       33.17      1.27 o 
   0   3   7       57.98       58.55      1.59 o 
   1   3   7        1.00        1.89      0.43 o 
   2   3   7        0.69        1.90      0.47 o 
   3   3   7       22.89       26.93      1.31 o 
   4   3   7        2.87        6.78      0.72 o 
   5   3   7        0.83        0.49      0.27 o 
  -5   4   7       11.25       11.60      0.91 o 
  -4   4   7       16.25       18.88      1.19 o 
  -3   4   7       81.97       88.47      2.44 o 
  -2   4   7      161.10      180.02      3.26 o 
  -1   4   7       39.87       45.62      1.60 o 
   0   4   7        4.62        4.27      0.39 o 
   1   4   7        0.60        1.98      0.47 o 
   2   4   7       14.57       10.60      0.42 o 
   3   4   7        7.60        8.50      0.81 o 
   4   4   7        0.74        0.27      0.33 o 
  -5   5   7        2.05        2.13      0.52 o 
  -4   5   7        4.81        4.96      0.68 o 
  -3   5   7        4.13        3.75      0.64 o 
  -2   5   7        8.83        6.90      0.77 o 
  -1   5   7        2.53        2.76      0.60 o 
   0   5   7       18.80       21.75      0.81 o 
   1   5   7       50.09       33.63      2.11 o 
   2   5   7        1.03        0.10      0.41 o 
   3   5   7        3.52        2.34      0.46 o 
   4   5   7        0.12        0.38      0.36 o 
  -4   6   7        0.34        0.20      0.30 o 
  -3   6   7        4.99        3.87      0.65 o 
  -2   6   7       34.69       35.01      1.48 o 
  -1   6   7        8.26        7.06      0.80 o 
   0   6   7       13.38       12.12      0.62 o 
   1   6   7        4.36        5.07      0.59 o 
   2   6   7        2.80        2.48      0.48 o 
   3   6   7        1.73        2.02      0.41 o 
  -3   7   7        5.10        4.26      0.55 o 
  -2   7   7        2.22        3.01      0.49 o 
  -1   7   7        6.62        8.10      0.74 o 
   0   7   7        0.40        1.31      0.27 o 
   1   7   7       14.76       12.63      0.92 o 
   2   7   7        0.64        0.69      0.35 o 
   0   8   7        3.59        3.34      0.54 o 
  -6   0   8        3.58        4.53      0.72 o 
  -5   0   8        2.88        1.83      0.72 o 
  -4   0   8       43.41       47.77      1.95 o 
  -3   0   8       42.97       38.63      1.73 o 
  -2   0   8       22.66       18.38      1.15 o 
  -1   0   8        7.48        6.39      1.02 o 
   0   0   8      132.12      140.18      1.99 o 
   1   0   8        0.02        0.14      0.48 o 
   2   0   8       53.41       57.44      1.80 o 
   3   0   8        3.78        1.99      0.58 o 
   4   0   8        1.76        0.04      0.34 o 
   5   0   8        1.36        1.89      0.40 o 
  -6   1   8        1.98        1.40      0.49 o 
  -5   1   8       36.63       27.50      0.37 o 
  -4   1   8       71.26       78.28      2.18 o 
  -3   1   8       72.19       72.95      2.08 o 
  -2   1   8       17.80       18.96      0.76 o 
  -1   1   8      102.81      108.25      2.23 o 
   0   1   8        0.08        0.39      0.98 o 
   1   1   8        3.23        3.51      0.61 o 
   2   1   8        5.70        5.44      0.62 o 
   3   1   8        6.09       10.06      0.85 o 
   4   1   8        1.51        0.76      0.50 o 
   5   1   8        2.21        0.07      0.29 o 
  -6   2   8        4.26        3.84      0.58 o 
  -5   2   8       10.84       11.62      0.92 o 
  -4   2   8       28.94       25.40      0.42 o 
  -3   2   8       30.04       36.69      1.49 o 
  -2   2   8       15.08       19.83      1.06 o 
  -1   2   8      156.49      165.84      2.74 o 
   0   2   8       77.46       93.15      2.54 o 
   1   2   8       47.48       53.38      1.67 o 
   2   2   8        4.62        4.78      0.66 o 
   3   2   8        0.49        0.65      0.37 o 
   4   2   8        0.40        1.05      0.42 o 
   5   2   8        5.03        4.57      0.31 o 
  -6   3   8        0.13        0.14      0.35 o 
  -5   3   8        6.98        6.09      0.79 o 
  -4   3   8       33.86       36.40      1.59 o 
  -3   3   8       53.80       64.02      2.02 o 
  -2   3   8       81.48       74.55      2.06 o 
  -1   3   8        3.66        6.47      0.69 o 
   0   3   8       21.67       18.60      0.75 o 
   1   3   8       10.61       11.49      0.88 o 
   2   3   8       20.45       22.67      1.18 o 
   3   3   8        7.99        8.38      0.85 o 
   4   3   8        6.40        7.28      0.77 o 
  -5   4   8        0.70        0.88      0.46 o 
  -4   4   8        4.46        4.08      0.72 o 
  -3   4   8       28.22       36.23      1.59 o 
  -2   4   8        7.96        7.55      0.84 o 
  -1   4   8        3.39        3.23      0.60 o 
   0   4   8       17.34       12.46      0.64 o 
   1   4   8       40.13       47.96      1.72 o 
   2   4   8       11.95        5.00      1.26 o 
   3   4   8        1.68        1.28      0.55 o 
   4   4   8        0.50        0.22      0.33 o 
  -5   5   8        0.08        0.34      0.42 o 
  -4   5   8        3.43        6.62      0.73 o 
  -3   5   8       27.68       26.68      1.74 o 
  -2   5   8        3.30        2.79      0.57 o 
  -1   5   8        9.71        8.75      0.84 o 
   0   5   8        9.76       11.89      1.40 o 
   1   5   8        1.36        0.42      0.42 o 
   2   5   8        5.32        6.59      0.77 o 
   3   5   8        2.01        0.33      0.38 o 
  -4   6   8        0.17        0.09      0.41 o 
  -3   6   8        1.74        2.58      0.58 o 
  -2   6   8        7.40        7.12      0.92 o 
  -1   6   8        5.88        6.33      0.71 o 
   0   6   8        9.65        9.98      0.56 o 
   1   6   8        9.63        7.47      0.81 o 
   2   6   8        7.69        9.79      0.78 o 
   3   6   8        2.21        2.11      0.46 o 
  -3   7   8        4.45        4.34      0.60 o 
  -2   7   8        0.20        0.18      0.43 o 
  -1   7   8        6.12        4.44      0.57 o 
   0   7   8        1.50        1.51      0.32 o 
   1   7   8        8.69       10.43      0.81 o 
  -6   0   9        1.38        0.26      0.51 o 
  -5   0   9        1.85        0.30      0.70 o 
  -4   0   9        1.44        1.41      0.63 o 
  -3   0   9       40.06       44.77      1.98 o 
  -2   0   9        8.79       11.25      0.99 o 
  -1   0   9        5.44        6.78      0.80 o 
   0   0   9       52.57       46.21      1.85 o 
   1   0   9        1.37        0.35      1.37 o 
   2   0   9       38.41       39.03      2.06 o 
   3   0   9       12.37        9.69      0.87 o 
   4   0   9        5.52        5.52      0.57 o 
   5   0   9        0.76        0.86      0.28 o 
  -6   1   9        0.20        0.39      0.42 o 
  -5   1   9       15.24       12.97      1.03 o 
  -4   1   9        0.33        0.22      0.35 o 
  -3   1   9       27.74       25.38      0.47 o 
  -2   1   9       52.09       49.70      1.64 o 
  -1   1   9       34.23       31.83      1.08 o 
   0   1   9       58.24       57.34      1.45 o 
   1   1   9       34.27       36.55      1.70 o 
   2   1   9       17.61       22.42      1.15 o 
   3   1   9       27.78       32.54      1.38 o 
   4   1   9        0.33        0.12      0.31 o 
  -6   2   9        2.50        2.37      0.50 o 
  -5   2   9       18.14       14.48      0.92 o 
  -4   2   9        6.29        6.49      0.79 o 
  -3   2   9       46.90       35.87      1.50 o 
  -2   2   9        0.47        0.51      0.40 o 
  -1   2   9       84.24       90.15      2.09 o 
   0   2   9       94.75       90.98      1.53 o 
   1   2   9       17.16       22.43      1.17 o 
   2   2   9       11.00       11.51      0.90 o 
   3   2   9        2.54        2.88      0.58 o 
   4   2   9        0.30        0.37      0.37 o 
  -5   3   9        5.48        6.05      0.76 o 
  -4   3   9        7.89        7.26      0.83 o 
  -3   3   9       17.56       19.72      1.15 o 
  -2   3   9       79.74       83.47      2.21 o 
  -1   3   9       56.44       49.56      1.66 o 
   0   3   9      227.90      239.87      2.53 o 
   1   3   9       39.23       43.19      1.63 o 
   2   3   9        3.56        3.40      0.64 o 
   3   3   9        2.34        0.45      0.45 o 
   4   3   9        1.96        2.65      0.51 o 
  -5   4   9        1.15        0.04      0.49 o 
  -4   4   9        1.24        1.98      0.62 o 
  -3   4   9       41.95       52.06      1.93 o 
  -2   4   9        5.98        6.87      0.83 o 
  -1   4   9       19.35       23.97      1.20 o 
   0   4   9        0.11        0.30      0.32 o 
   1   4   9       16.53       15.84      1.11 o 
   2   4   9        6.86        8.16      0.83 o 
   3   4   9        6.41        6.59      0.42 o 
   4   4   9        3.19        0.45      0.33 o 
  -4   5   9        3.87        7.96      0.82 o 
  -3   5   9        5.46        6.32      0.82 o 
  -2   5   9       15.92       15.92      1.14 o 
  -1   5   9       47.20       55.70      1.85 o 
   0   5   9       12.33        9.67      0.63 o 
   1   5   9        1.80        2.70      0.53 o 
   2   5   9        3.61        3.68      0.52 o 
   3   5   9        2.54        0.19      0.40 o 
  -3   6   9        2.66        2.41      0.55 o 
  -2   6   9       20.61       19.01      1.19 o 
  -1   6   9        5.51        6.88      0.71 o 
   0   6   9        1.59        2.33      0.84 o 
   1   6   9        0.03        0.33      0.33 o 
   2   6   9        0.17        0.14      0.38 o 
  -2   7   9        5.16        6.19      0.68 o 
  -1   7   9        5.25        5.54      0.61 o 
   0   7   9        0.30        0.25      0.27 o 
  -6   0  10        0.54        0.79      0.68 o 
  -5   0  10        0.38        0.61      0.47 o 
  -4   0  10        1.56        0.47      0.56 o 
  -3   0  10       26.48       37.59      2.03 o 
  -2   0  10        2.76        2.86      0.71 o 
  -1   0  10       18.00       27.82      1.59 o 
   0   0  10        1.26        0.46      0.83 o 
   1   0  10       31.22       22.18      2.37 o 
   2   0  10       11.29       13.87      1.13 o 
   3   0  10        3.92        3.33      0.56 o 
   4   0  10        1.89        1.79      0.36 o 
  -5   1  10        3.80        3.44      0.57 o 
  -4   1  10        3.07        4.77      0.67 o 
  -3   1  10        8.14       11.34      0.92 o 
  -2   1  10       14.60       15.01      1.01 o 
  -1   1  10       39.27       36.61      1.49 o 
   0   1  10       50.34       43.19      1.48 o 
   1   1  10      107.38      111.79      2.62 o 
   2   1  10        7.01        8.49      0.79 o 
   3   1  10        5.29        7.95      0.78 o 
   4   1  10        0.00        0.55      0.26 o 
  -5   2  10        1.96        2.75      0.57 o 
  -4   2  10        6.04        4.23      0.65 o 
  -3   2  10        4.88        3.04      0.54 o 
  -2   2  10       21.93       18.29      1.07 o 
  -1   2  10        5.68        3.85      0.52 o 
   0   2  10       21.42       27.29      0.91 o 
   1   2  10       10.31       12.94      0.96 o 
   2   2  10        8.51        9.65      0.85 o 
   3   2  10        8.55        8.90      0.41 o 
   4   2  10        5.99        8.02      0.64 o 
  -5   3  10       11.24       15.69      1.04 o 
  -4   3  10        0.50        0.17      0.43 o 
  -3   3  10        1.64        4.19      0.67 o 
  -2   3  10        6.69        6.86      0.79 o 
  -1   3  10        5.41        3.09      0.60 o 
   0   3  10       79.65       84.67      1.57 o 
   1   3  10       61.54       54.05      1.81 o 
   2   3  10       17.72       23.24      1.21 o 
   3   3  10        2.58        0.05      0.36 o 
   4   3  10        0.35        0.69      0.26 o 
  -4   4  10       12.10       17.08      1.20 o 
  -3   4  10        6.85        8.60      0.89 o 
  -2   4  10       13.98       14.38      1.03 o 
  -1   4  10       15.94       14.34      1.01 o 
   0   4  10       24.31       31.81      1.36 o 
   1   4  10        6.52        6.58      0.71 o 
   2   4  10       18.61       13.22      0.37 o 
   3   4  10        3.93        2.95      0.49 o 
  -4   5  10        0.93        2.15      0.48 o 
  -3   5  10        6.62        6.58      0.74 o 
  -2   5  10        9.31        9.58      0.88 o 
  -1   5  10        2.62        2.63      0.54 o 
   0   5  10       13.70       16.50      0.75 o 
   1   5  10        0.24        0.90      0.42 o 
   2   5  10        5.61        4.87      0.33 o 
  -3   6  10        3.68        3.53      0.59 o 
  -2   6  10        8.85        8.74      0.79 o 
  -1   6  10        1.17        0.61      0.34 o 
   0   6  10        1.91        1.57      0.34 o 
   1   6  10        0.63        0.14      0.40 o 
  -5   0  11        0.00        0.75      0.85 o 
  -4   0  11        2.49        2.43      0.88 o 
  -3   0  11       17.23       17.59      1.89 o 
  -2   0  11       39.29       40.60      2.17 o 
  -1   0  11       76.06       69.15      3.25 o 
   0   0  11      218.52      229.14      5.83 o 
   1   0  11        1.64        0.96      0.57 o 
   2   0  11        0.95        1.11      0.42 o 
   3   0  11        0.77        1.68      0.49 o 
   4   0  11        0.00        0.28      0.22 o 
  -5   1  11        9.71        7.37      0.84 o 
  -4   1  11        1.40        0.54      0.54 o 
  -3   1  11        7.11       10.78      1.00 o 
  -2   1  11        7.36        5.21      0.81 o 
  -1   1  11       14.84       13.94      1.14 o 
   0   1  11       11.80       11.61      0.68 o 
   1   1  11        9.66       15.37      1.01 o 
   2   1  11        4.83        4.83      0.60 o 
   3   1  11        0.75        1.20      0.41 o 
  -5   2  11        4.12        4.75      0.62 o 
  -4   2  11        0.53        0.26      0.45 o 
  -3   2  11       16.87       17.63      1.13 o 
  -2   2  11       17.38       12.69      0.92 o 
  -1   2  11       73.79       73.69      2.06 o 
   0   2  11       63.92       68.11      1.43 o 
   1   2  11        5.67        4.90      0.41 o 
   2   2  11        1.59        1.03      0.44 o 
   3   2  11        6.66        8.95      0.77 o 
  -4   3  11       18.80       14.13      1.02 o 
  -3   3  11        7.98        9.88      0.89 o 
  -2   3  11        1.10        1.79      0.42 o 
  -1   3  11        6.14        7.35      0.71 o 
   0   3  11       11.14       11.99      0.98 o 
   1   3  11        3.85        5.34      0.74 o 
   2   3  11       27.73       33.88      1.45 o 
   3   3  11        3.56        5.33      0.62 o 
  -4   4  11        1.39        1.86      0.57 o 
  -3   4  11        6.90        6.62      0.78 o 
  -2   4  11        0.82        1.57      0.44 o 
  -1   4  11        9.01        6.19      0.71 o 
   0   4  11        0.39        2.39      0.40 o 
   1   4  11       11.89        8.47      0.48 o 
   2   4  11        1.52        0.20      0.32 o 
  -3   5  11        4.92        4.86      0.66 o 
  -2   5  11        2.77        3.99      0.62 o 
  -1   5  11        0.40        0.59      0.33 o 
   0   5  11        1.49        1.40      0.44 o 
   1   5  11        1.73        1.37      0.48 o 
   2   5  11        2.64        2.54      0.59 o 
  -1   6  11        1.86        1.99      0.33 o 
   0   6  11        1.52        1.74      0.31 o 
  -5   0  12        6.32        6.90      1.01 o 
  -4   0  12        2.55        1.56      0.74 o 
  -3   0  12        9.84       11.70      1.33 o 
  -2   0  12        0.13        0.85      0.86 o 
  -1   0  12        3.63        3.12      1.72 o 
   0   0  12        7.28        6.81      0.88 o 
   1   0  12       24.60       20.54      1.27 o 
   2   0  12       12.54       13.67      0.99 o 
   3   0  12        1.87        2.05      0.43 o 
  -5   1  12        0.23        0.72      0.35 o 
  -4   1  12        1.72        0.61      0.55 o 
  -3   1  12        4.92        4.14      0.89 o 
  -2   1  12        6.03        7.69      0.88 o 
  -1   1  12       14.47       16.09      1.15 o 
   0   1  12       15.89       20.85      0.90 o 
   1   1  12        8.21        5.75      0.78 o 
   2   1  12        3.53        4.83      0.58 o 
   3   1  12        5.88        4.36      0.53 o 
  -4   2  12        0.60        0.36      0.43 o 
  -3   2  12        7.56        5.15      0.71 o 
  -2   2  12        9.01       10.85      0.88 o 
  -1   2  12        2.68        5.15      0.73 o 
   0   2  12        2.77        2.66      0.61 o 
   1   2  12       15.21        9.29      0.81 o 
   2   2  12       16.89       15.18      0.98 o 
   3   2  12        1.51        1.61      0.45 o 
  -4   3  12        9.91        8.15      0.71 o 
  -3   3  12       17.71       16.97      1.01 o 
  -2   3  12        3.14        3.55      0.48 o 
  -1   3  12        1.76        1.23      0.49 o 
   0   3  12       32.65       36.62      2.53 o 
   1   3  12       11.39       15.86      1.02 o 
   2   3  12        3.62        7.04      0.70 o 
  -3   4  12        6.42        8.01      0.74 o 
  -2   4  12        1.65        1.82      0.47 o 
  -1   4  12        1.69        0.99      0.47 o 
   0   4  12        7.90        8.58      1.41 o 
   1   4  12        7.16        7.76      0.78 o 
  -2   5  12        1.06        0.89      0.27 o 
  -1   5  12        1.69        1.77      0.48 o 
   0   5  12        1.47        1.79      0.33 o 
  -4   0  13        8.90       14.68      1.57 o 
  -3   0  13        2.92        2.44      1.07 o 
  -2   0  13        4.00        4.36      1.03 o 
  -1   0  13        7.32        4.32      0.92 o 
   0   0  13        0.73        1.47      0.49 o 
   1   0  13        0.43        0.51      0.51 o 
   2   0  13        2.79        3.90      0.69 o 
  -4   1  13        2.13        1.41      0.66 o 
  -3   1  13        0.20        0.35      0.65 o 
  -2   1  13        2.01        1.14      0.52 o 
  -1   1  13        9.48        9.85      0.94 o 
   0   1  13        6.80        9.43      0.61 o 
   1   1  13        3.61        3.11      0.62 o 
   2   1  13        0.79        1.06      0.44 o 
  -4   2  13       10.10       10.78      0.90 o 
  -3   2  13       11.03        8.14      0.86 o 
  -2   2  13        6.46        4.67      0.89 o 
  -1   2  13        1.76        4.04      0.57 o 
   0   2  13        0.16        0.31      0.38 o 
   1   2  13        0.22        0.14      0.36 o 
   2   2  13        7.96        8.66      0.74 o 
  -3   3  13        6.45       10.23      0.86 o 
  -2   3  13        6.42        4.58      0.65 o 
  -1   3  13        0.03        0.32      0.34 o 
   0   3  13        3.22        2.96      0.36 o 
   1   3  13        2.54        1.92      0.41 o 
  -2   4  13        1.88        2.58      0.44 o 
  -1   4  13        8.26        6.82      0.68 o 
   0   4  13        4.98        6.18      0.58 o 
  -3   0  14        3.47        2.21      0.87 o 
  -2   0  14        0.43        0.96      0.96 o 
  -1   0  14        0.59        0.31      0.77 o 
   0   0  14       15.48       12.66      1.10 o 
   1   0  14        1.08        0.50      0.54 o 
  -3   1  14        1.63        0.91      0.63 o 
  -2   1  14        0.25        1.55      0.51 o 
  -1   1  14       10.95       14.63      1.13 o 
   0   1  14        0.21        0.19      0.32 o 
   1   1  14        3.08        2.15      0.37 o 
  -2   2  14        6.30        7.93      0.85 o 
  -1   2  14        0.53        0.34      0.41 o 
   0   2  14        1.65        0.91      0.27 o 
  -1   3  14        6.76        7.07      0.74 o 
                                                 
